# Supplementary material for: Association of birth weight with type 2 diabetes mellitus and the mediating role of fatty acids traits: a two-step mendelian randomization study
Source: Lipids Health Dis. 2024 Apr 2;23:97. doi: 10.1186/s12944-024-02087-z (PMC10986016; doi:10.1186/s12944-024-02087-z)
Supplement: Supplementary file 1 — Supplementary Material 1 [file 12944_2024_2087_MOESM1_ESM.xlsx]

## Sheet: Table 1
Table 1: Characteristics of SNPs used as instrumental variables for birth weight
	SNP	chr.exposure	pos.exposure	effect_allele.exposure	other_allele.exposure	beta.exposure	eaf.exposure	se.exposure	pval.exposure	r2	F
1	rs10913200	1	176521655	A	G	-0.0533093	0.028623	0.00807933	4.19952e-11	0.00015803	41.3993
2	rs823096	1	205679887	T	G	-0.015135	0.448547	0.00272065	2.69998e-08	0.000113321	29.6856
3	rs7541039	1	214176779	T	C	0.0189341	0.260431	0.00307797	7.69999e-10	0.000138099	36.1773
4	rs80184186	1	43428581	G	A	-0.0292003	0.096521	0.00457782	1.79999e-10	0.000148711	38.9578
5	rs35989200	1	161574305	G	A	-0.0177192	0.230717	0.00322898	4.09996e-08	0.000111451	29.1956
6	rs1776270	1	150369337	A	G	0.0159634	0.631655	0.00280379	1.2e-08	0.000118581	31.0636
7	rs141845046	1	154987704	T	C	0.0879853	0.021842	0.00930975	3.40017e-21	0.000330789	86.6724
8	rs12043212	1	155964698	G	A	0.0189714	0.637119	0.00280486	1.29987e-11	0.000166423	43.5985
9	rs3806315	1	214724668	A	G	0.0179535	0.593763	0.00275595	7.29962e-11	0.000155497	40.7356
10	rs3008870	1	67418027	T	C	-0.0196624	0.728887	0.0030374	9.60064e-11	0.000152797	40.0281
11	rs78444298	1	184672098	A	G	-0.0544097	0.019389	0.00985844	3.40001e-08	0.000112573	29.4896
12	rs1991083	2	23887437	T	C	0.0232327	0.680137	0.00291195	1.50003e-15	0.00023485	61.5286
13	rs8179686	2	109240242	T	C	-0.0169469	0.455937	0.00271393	4.30002e-10	0.000142483	37.326
14	rs9636364	2	111992435	A	G	0.0168765	0.543484	0.0027066	4.49997e-10	0.000141331	37.0241
15	rs72790949	2	43858032	C	T	0.017025	0.25245	0.00312085	4.90004e-08	0.000109401	28.6584
16	rs2140240	2	226988137	A	G	0.0192043	0.275074	0.00318211	1.6e-09	0.000147086	38.5318
17	rs7606737	2	46625781	G	A	0.017146	0.658885	0.00285945	2e-09	0.00013215	34.6185
18	rs1522811	2	226992454	A	C	0.0210036	0.225712	0.00323899	8.9002e-11	0.000154197	40.3949
19	rs1374205	2	46484188	C	T	0.0445365	0.699414	0.00306513	7.8001e-48	0.000833998	218.632
20	rs13034367	2	9673372	A	T	0.026827	0.304702	0.00293527	6.29941e-20	0.000304944	79.8984
21	rs2070988	3	38437835	G	A	-0.0158848	0.373068	0.00279972	1.40001e-08	0.000118033	30.9199
22	rs11708067	3	123065778	G	A	0.0401315	0.242935	0.00314716	3.10027e-37	0.000592412	155.263
23	rs13322435	3	156795468	G	A	-0.0499086	0.404219	0.00276485	7.70016e-73	0.00119973	314.623
24	rs7374686	3	67075271	G	A	-0.0288745	0.891157	0.00442974	7.10068e-11	0.000161739	42.371
25	rs13082455	3	148618975	T	G	-0.0205242	0.607137	0.00276435	1.10002e-13	0.000200951	52.6457
26	rs9827156	3	183380900	A	G	-0.0213473	0.262196	0.00307494	3.90032e-12	0.000176312	46.1897
27	rs2306700	3	142123841	T	C	0.024039	0.135394	0.00395769	1.2e-09	0.000135295	35.4425
28	rs62346130	4	145578799	T	C	0.0237116	0.435161	0.00272323	3.10027e-18	0.000276393	72.4155
29	rs1015521	4	106115450	T	G	0.0247758	0.330407	0.00287395	6.59933e-18	0.00027161	71.1621
30	rs149600208	4	134772442	T	C	0.0921723	0.01677	0.0107151	7.8001e-18	0.000280168	73.4051
31	rs2061456	4	17998426	A	C	0.0316666	0.260587	0.00307803	8.00018e-25	0.000386432	101.257
32	rs12656216	5	36160668	A	G	0.019908	0.785045	0.00330141	1.6e-09	0.00013376	35.0405
33	rs10037009	5	57051724	T	C	-0.0303903	0.156516	0.00371712	2.90001e-16	0.000243857	63.8891
34	rs9293754	5	77912801	T	C	0.0163939	0.430307	0.00272781	1.89998e-09	0.000131769	34.5189
35	rs329121	5	133863352	C	G	0.0182509	0.581371	0.00274007	2.70023e-11	0.000162137	42.4753
36	rs71585962	5	157844105	A	G	0.0188506	0.362572	0.00281105	1.99986e-11	0.00016425	43.0291
37	rs72813916	5	158437819	C	T	-0.0240127	0.13742	0.00394679	1.2e-09	0.000136698	35.8101
38	rs6873192	5	67598184	G	A	-0.0158487	0.515848	0.0027062	4.70002e-09	0.000125464	32.867
39	rs2048452	5	90567180	A	C	-0.0231891	0.876809	0.0041142	1.7e-08	0.000116167	30.4311
40	rs2747503	6	15066121	T	C	-0.0179767	0.314835	0.00287591	4.09996e-10	0.000139421	36.5236
41	rs1187115	6	34172055	A	C	-0.0302476	0.8301	0.0035991	4.30031e-17	0.000258069	67.6134
42	rs6570508	6	142713842	A	G	-0.0208491	0.303939	0.002939	1.29987e-12	0.000183924	48.1841
43	rs7772579	6	152042502	C	A	-0.0308134	0.276637	0.00302185	1.99986e-24	0.000379993	99.5694
44	rs3095318	6	31088145	A	T	0.0166808	0.26669	0.00304653	4.39997e-08	0.000108832	28.5096
45	rs9382212	6	53330801	C	T	-0.0285053	0.270829	0.00303078	5.19996e-21	0.000320927	84.0873
46	rs12206634	6	109353407	A	G	0.0370043	0.121396	0.0041464	4.49987e-19	0.0002921	76.5322
47	rs9399373	6	141878669	A	T	0.0236772	0.745016	0.00313203	4.00037e-14	0.000212995	55.8016
48	rs6935954	6	26255451	G	A	-0.0155799	0.57798	0.00273512	1.2e-08	0.000118415	31.02
49	rs12205495	6	35484850	A	T	0.0260056	0.218355	0.00328755	2.60016e-15	0.000230853	60.4814
50	rs62437400	6	158785893	T	C	0.0196226	0.234728	0.00321984	1.09999e-09	0.000138332	36.2384
51	rs2934844	6	166142456	T	A	0.0179273	0.670329	0.00290095	6.4e-10	0.000142046	37.2114
52	rs7766070	6	20686573	A	C	-0.0327367	0.26388	0.00306233	1.10002e-26	0.000416346	109.099
53	rs2395668	6	37105893	G	A	-0.0218927	0.16424	0.00364894	2e-09	0.00013158	34.4692
54	rs35323862	6	127428232	T	C	0.0199067	0.236387	0.00318465	4.09996e-10	0.000143062	37.4777
55	rs836559	7	6448763	C	G	0.014909	0.458959	0.00271301	3.89996e-08	0.00011039	28.9177
56	rs6971880	7	46285940	A	T	-0.0338797	0.064302	0.00555197	1e-09	0.000138124	36.1838
57	rs112139215	7	73034559	A	C	0.0383734	0.068719	0.00535312	7.59976e-13	0.000188473	49.3759
58	rs6462990	7	40913646	C	T	-0.0154022	0.411083	0.00275401	2.19999e-08	0.000114863	30.0895
59	rs10499659	7	47274382	G	C	0.0260363	0.092994	0.00468276	2.69998e-08	0.000114355	29.9563
60	rs10224503	7	107075569	C	A	0.0186439	0.237196	0.00318533	4.79999e-09	0.000125784	32.9506
61	rs6467157	7	127660763	C	T	-0.0208345	0.295662	0.00301374	4.70002e-12	0.000180789	47.3627
62	rs4141362	7	93159688	A	G	0.0176346	0.373165	0.00280157	3.09999e-10	0.000145484	38.1122
63	rs2905323	7	22705723	C	T	-0.0190009	0.66245	0.00288838	4.79954e-11	0.000161462	42.2985
64	rs798550	7	2760609	G	A	-0.0236319	0.296709	0.00295721	1.29987e-15	0.000233074	61.0632
65	rs34776209	7	23513093	T	C	-0.0302654	0.247779	0.00313566	4.79954e-22	0.000341454	89.4677
66	rs2003370	8	126468831	C	A	-0.0182835	0.208506	0.00333564	4.20001e-08	0.000110335	28.9033
67	rs351776	8	28191306	C	A	0.0148469	0.547824	0.00271415	4.49997e-08	0.000109207	28.6077
68	rs62496903	8	6446938	T	C	0.0353034	0.083882	0.00487313	4.30031e-13	0.00019155	50.1824
69	rs2568232	8	38365841	G	T	0.0218703	0.795627	0.00338322	1e-10	0.000155551	40.7498
70	rs72656010	8	57122215	C	T	-0.0258984	0.13182	0.00401205	1.09999e-10	0.000153521	40.2179
71	rs10505073	8	106112262	C	G	0.0249536	0.182954	0.00351588	1.29987e-12	0.000186159	48.7698
72	rs2608029	8	129170126	G	C	0.0197706	0.336408	0.00286925	5.60015e-12	0.000174517	45.7192
73	rs12679821	8	142341543	T	C	0.0168897	0.481795	0.00271649	5.1e-10	0.000142442	37.3151
74	rs7842144	8	23396874	G	T	-0.0172809	0.241046	0.00316294	4.70002e-08	0.000109264	28.6227
75	rs13266210	8	41533514	G	A	-0.0255781	0.213786	0.00331512	1.20005e-14	0.000219931	57.6192
76	rs768056	9	94266286	T	C	0.0201728	0.178061	0.00354178	1.2e-08	0.000119116	31.2038
77	rs1888190	9	113891000	T	C	0.0171806	0.55582	0.00272749	2.99999e-10	0.000145747	38.1811
78	rs2159778	9	123678129	A	G	0.0167896	0.639076	0.00281608	2.5e-09	0.000130041	34.066
79	rs614274	9	125747038	T	G	-0.0313996	0.860444	0.00390546	8.99912e-16	0.000236782	62.0351
80	rs7028020	9	38007747	G	A	-0.0153271	0.483541	0.00270424	1.40001e-08	0.000117333	30.7366
81	rs145965565	9	98273305	G	T	0.0492291	0.09449	0.00464176	2.80027e-26	0.000414718	108.672
82	rs7854962	9	96900505	G	C	-0.023597	0.212965	0.00333293	1.39991e-12	0.000186658	48.9004
83	rs28378473	9	139245460	C	T	-0.0288414	0.73377	0.00307424	6.4998e-21	0.000324997	85.1542
84	rs4350272	10	25056118	G	A	-0.0231964	0.731337	0.003054	3.10027e-14	0.000211445	55.3954
85	rs10883846	10	104958244	T	C	-0.0253	0.39359	0.00276847	6.29941e-20	0.000305549	80.057
86	rs9645500	10	70986723	G	T	0.0292466	0.691674	0.00291763	1.20005e-23	0.000364832	95.5952
87	rs11187141	10	94467145	T	A	0.023367	0.37678	0.00279347	6.00067e-17	0.000256428	67.1834
88	rs72814147	10	89605008	T	C	-0.0340651	0.05743	0.00579899	4.20001e-09	0.000125632	32.911
89	rs10821907	10	52648454	T	C	-0.0217875	0.179309	0.00356563	9.90011e-10	0.00013971	36.5993
90	rs1801253	10	115805056	C	G	0.028157	0.73695	0.00308492	7.00003e-20	0.000307382	80.5374
91	rs2901307	10	124128443	T	C	0.0192207	0.469451	0.00270872	1.29987e-12	0.000184028	48.2114
92	rs5030317	11	32410337	G	C	-0.0190399	0.267635	0.00305177	4.39997e-10	0.000142112	37.2286
93	rs10769199	11	46273240	G	T	-0.0150806	0.418834	0.00274666	4e-08	0.000110716	29.003
94	rs10796820	11	69303727	T	G	-0.0172143	0.529237	0.00270795	2.1e-10	0.000147659	38.6822
95	rs577044	11	111490420	T	G	0.0207626	0.714305	0.00298947	3.80014e-12	0.000175946	46.0937
96	rs11222084	11	130273230	T	A	-0.0157805	0.369492	0.00279498	1.6e-08	0.000116029	30.395
97	rs2508710	11	65229828	T	G	0.0204296	0.191068	0.00343499	2.69998e-09	0.000129018	33.798
98	rs72851023	11	2130620	T	C	0.0474408	0.0762	0.005154	3.40017e-20	0.00031686	83.0214
99	rs4444073	11	10331664	C	A	-0.0154547	0.482626	0.00270353	1.09999e-08	0.00011928	31.2467
100	rs10784514	12	66452879	T	C	0.0200027	0.681689	0.00290007	5.30029e-12	0.000173638	45.4889
101	rs117202791	12	121519759	C	T	-0.0721901	0.012059	0.0124387	6.49995e-09	0.000124173	32.5287
102	rs9669403	12	46798900	A	G	0.0163953	0.401996	0.00277663	3.50002e-09	0.000129239	33.856
103	rs76895963	12	4384844	G	T	0.0981802	0.02074	0.0104446	5.50047e-21	0.000391548	102.598
104	rs118106744	12	21936398	T	C	-0.036509	0.05371	0.00597692	1e-09	0.000135491	35.4939
105	rs2291261	12	26875565	A	G	-0.0197307	0.487261	0.00270772	3.19963e-13	0.000194524	50.9616
106	rs3184504	12	111884608	C	T	0.0266667	0.51828	0.00270064	5.40008e-23	0.000355081	93.0395
107	rs7306710	12	66376091	C	T	-0.0387395	0.518954	0.00272361	6.4998e-46	0.000749296	196.41
108	rs7981781	13	28499962	A	G	-0.021103	0.220131	0.00327135	1.09999e-10	0.000152905	40.0565
109	rs9603672	13	40648257	A	G	-0.0277665	0.887412	0.00430888	1.2e-10	0.00015406	40.3591
110	rs61627123	13	73625868	C	T	-0.0245208	0.180093	0.00353325	3.90032e-12	0.000177566	46.5182
111	rs12889267	14	21542766	G	A	-0.0229816	0.167024	0.00362265	2.19999e-10	0.000146961	38.4991
112	rs72698731	14	101194339	C	T	-0.0260212	0.126249	0.00411916	2.69998e-10	0.000149383	39.1337
113	rs7402983	15	99193276	C	A	-0.0251713	0.601548	0.00280338	2.70023e-19	0.00030373	79.5802
114	rs11539637	15	91428290	T	C	0.0168138	0.526463	0.00271191	5.60003e-10	0.000140956	36.9258
115	rs11631953	15	96862761	G	A	-0.0231727	0.241716	0.00319408	4.00037e-13	0.000196843	51.5693
116	rs339969	15	60883281	A	C	0.0191689	0.615	0.00277728	5.10035e-12	0.000174004	45.5849
117	rs36012	16	55730724	A	G	-0.0164336	0.437925	0.0027223	1.6e-09	0.00013295	34.8283
118	rs74932341	16	67139348	T	C	-0.0422425	0.031926	0.00769377	4e-08	0.000110302	28.8945
119	rs9783782	16	88317285	G	T	0.0169297	0.308365	0.00293034	7.59994e-09	0.000122256	32.0265
120	rs7205514	16	50271806	G	T	-0.0175738	0.756179	0.00316416	2.80001e-08	0.000113883	29.8326
121	rs16952009	17	2102437	T	C	-0.0166026	0.348071	0.00284051	5.1e-09	0.000125098	32.771
122	rs7207516	17	79945083	A	G	0.0157419	0.663145	0.00286892	4.09996e-08	0.000110712	29.0021
123	rs9909342	17	25652275	A	G	0.0213608	0.384088	0.0027938	2.09991e-14	0.000215881	56.5579
124	rs222852	17	7140606	G	A	-0.0323462	0.430509	0.00272358	1.59993e-32	0.000513033	134.448
125	rs62070643	17	29166302	G	A	-0.0209738	0.269039	0.00305202	6.29941e-12	0.000173019	45.3267
126	rs60839038	18	20711927	C	A	0.015827	0.473932	0.00275089	8.70001e-09	0.000124907	32.7209
127	rs2551402	18	60990022	A	C	0.015025	0.480936	0.00271309	3.09999e-08	0.000112711	29.5258
128	rs4798379	18	5618950	T	C	0.0176634	0.25155	0.00311586	1.40001e-08	0.00011748	30.7753
129	rs2602708	19	4915341	A	G	-0.0188389	0.670413	0.00287224	5.40008e-11	0.000156839	41.0872
130	rs8106744	19	40721877	C	G	-0.0187041	0.734144	0.00306302	1e-09	0.000136562	35.7747
131	rs115955629	19	43596950	T	G	0.0253042	0.115397	0.00422653	2.1e-09	0.000130725	34.2452
132	rs255773	19	54723546	T	C	-0.0188186	0.464661	0.0027436	6.89922e-12	0.000176185	46.1564
133	rs817329	20	62597694	G	T	-0.016002	0.594201	0.0027618	6.90001e-09	0.000123487	32.3491
134	rs2296528	20	57274151	C	G	0.0172851	0.631791	0.00279917	6.59994e-10	0.000139009	36.4156
135	rs2423514	20	10693337	G	A	0.0186853	0.461917	0.00270977	5.40008e-12	0.000173557	45.4678
136	rs11698914	20	31327144	G	C	-0.0288533	0.769702	0.00325305	7.29962e-19	0.000295144	77.3299
137	rs6029174	20	39174880	G	T	0.0236637	0.383391	0.00282569	5.50047e-17	0.000264757	69.3661
138	rs2229742	21	16339172	C	G	-0.0271141	0.103659	0.00443905	1e-09	0.000136616	35.7886
139	rs8139201	22	46443789	C	T	-0.0164346	0.332509	0.00287409	1.09999e-08	0.000119894	31.4076
140	rs1801645	22	50356850	T	C	0.0174871	0.740654	0.00308667	1.5e-08	0.000117479	30.7749
141	rs5762980	22	29480905	G	A	-0.0192443	0.651026	0.0028351	1.10002e-11	0.000168277	44.0843
142	rs41311445	22	42070374	C	A	-0.0333046	0.095638	0.00459962	4.49987e-13	0.000191872	50.2666
Abbreviations: eaf=Effect allele frequency; se=standard error

## Sheet: Table 2 
Table 2: Characteristics of SNPs used as instrumental variables for TFA
	SNP	chr.exposure	pos.exposure	effect_allele.exposure	other_allele.exposure	beta.exposure	eaf.exposure	se.exposure	pval.exposure	r2	F
1	rs822928	1	234873275	C	A	0.0240148	0.529646	0.00410698	5e-09	0.000287342	33.0549
2	rs1002687	1	62963737	A	G	0.096121	0.644739	0.00425494	5.39511e-113	0.00423251	488.825
3	rs660240	1	109817838	C	T	0.0406566	0.784707	0.00495786	2.39994e-16	0.000558508	64.2666
4	rs534417	1	23784965	G	A	0.0411587	0.875008	0.00613897	1.99986e-11	0.000370551	42.6306
5	rs4564803	2	21205502	T	G	-0.0616898	0.22818	0.00484211	3.50026e-37	0.00134045	154.364
6	rs60960031	2	21530659	A	G	-0.0281404	0.40287	0.00415788	1.29987e-11	0.000380999	43.8332
7	rs4299376	2	44072576	T	G	-0.0237985	0.676282	0.00436123	4.79999e-08	0.000247984	28.5262
8	rs1260326	2	27730940	C	T	-0.105845	0.604008	0.0041617	1.09901e-142	0.0053592	619.65
9	rs11895352	2	20367135	T	C	-0.0314202	0.475391	0.00408682	1.50003e-14	0.000492419	56.658
10	rs1128249	2	165528624	T	G	-0.0287496	0.39204	0.00417174	5.50047e-12	0.000394003	45.3297
11	rs900048	3	136218930	T	C	0.0267285	0.709503	0.00449699	2.80001e-09	0.000294493	33.8779
12	rs13108218	4	3443931	G	A	-0.0352937	0.615408	0.00421717	5.79963e-17	0.000589641	67.8511
13	rs1471251	4	87976359	T	A	0.0263886	0.397122	0.00418046	2.69998e-10	0.000333439	38.3596
14	rs4860948	4	69340991	A	T	0.027714	0.244351	0.00475389	5.60003e-09	0.000283637	32.6286
15	rs11429307	5	55857025	GT	G	0.0345251	0.191495	0.00519199	2.90001e-11	0.000369097	42.4633
16	rs3846663	5	74655726	T	C	0.0320614	0.373928	0.00420778	2.49977e-14	0.00048129	55.377
17	rs4704834	5	156443066	G	A	0.0446199	0.644043	0.00424961	8.69961e-26	0.00091285	105.077
18	rs12208357	6	160543148	T	C	0.054141	0.069994	0.00800661	1.39991e-11	0.000381618	43.9044
19	rs3869125	6	31221447	G	A	0.0493147	0.06513	0.00827978	2.59998e-09	0.000296152	34.0688
20	rs35603463	6	32531745	C	T	0.0323627	0.566982	0.00488718	3.50026e-11	0.000514274	59.174
21	rs28383314	6	32587213	C	T	0.0434702	0.622949	0.00419985	4.19952e-25	0.000887699	102.18
22	rs632057	6	139834012	G	T	-0.0280219	0.627772	0.00421166	2.90001e-11	0.000366975	42.2191
23	rs117733303	6	160922870	G	A	-0.240616	0.018512	0.0150981	3.50026e-57	0.00210386	242.463
24	rs10455872	6	161010118	G	A	-0.132729	0.078987	0.00754661	2.99985e-69	0.0025632	295.536
25	rs55747707	7	73037366	A	G	-0.079882	0.203638	0.00507363	7.50067e-56	0.00206965	238.512
26	rs1561748	8	19733244	C	G	-0.0281558	0.267445	0.00496733	1.40001e-08	0.000310628	35.7346
27	rs2126259	8	9185146	C	T	0.0673835	0.899179	0.00676492	2.29985e-23	0.000823255	94.7556
28	rs328	8	19819724	G	C	-0.0955148	0.100282	0.00676227	2.70023e-45	0.00164627	189.64
29	rs2326077	8	59385919	T	C	-0.0293367	0.663245	0.00431466	1.10002e-11	0.000384451	44.2304
30	rs28601761	8	126500031	G	C	-0.0918787	0.420103	0.00417493	2.50035e-107	0.00411307	474.973
31	rs2721961	8	116657911	G	T	-0.0278844	0.280836	0.00453925	8.10009e-10	0.000314075	36.1312
32	rs11789603	9	107647019	T	C	0.0428367	0.108847	0.00655585	6.4003e-11	0.000355984	40.9542
33	rs2740488	9	107661742	C	A	-0.0400585	0.265318	0.00462571	4.70002e-18	0.000625584	71.9897
34	rs4008004	9	15300968	A	C	0.0294412	0.221833	0.00492491	2.30001e-09	0.000299254	34.4257
35	rs2478236	10	94797973	A	G	-0.0245137	0.403819	0.00415876	3.79997e-09	0.000289343	33.2852
36	rs117488242	10	5261832	G	A	-0.0404616	0.131672	0.00631255	1.5e-10	0.000374363	43.0694
37	rs102275	11	61557803	C	T	-0.025204	0.349751	0.00425977	3.29997e-09	0.00028894	33.2389
38	rs964184	11	116648917	C	G	-0.17836	0.867233	0.00600369	5.99791e-194	0.00732573	848.706
39	rs141469619	11	116714293	G	A	0.192946	0.010139	0.0215236	3.10027e-19	0.000747259	86.002
40	rs374209699	11	49104677	GT	G	0.0269175	0.358325	0.00451273	2.39999e-09	0.00033319	38.3309
41	rs72997616	11	75474195	A	C	-0.0507427	0.094062	0.0070119	4.60045e-13	0.000438823	50.4886
42	rs7973253	12	109878115	G	A	0.0270847	0.367262	0.00423447	1.6e-10	0.00034094	39.2228
43	rs7979473	12	121420260	G	A	-0.029351	0.612985	0.00421845	3.50026e-12	0.000408746	47.0266
44	rs76895963	12	4384844	G	T	-0.0897887	0.020559	0.0158484	1.5e-08	0.000324679	37.3515
45	rs6602911	13	114547372	T	C	0.0293366	0.360074	0.00424256	4.70002e-12	0.000396617	45.6306
46	rs633695	15	58725839	G	A	0.0756255	0.292334	0.00449467	1.59993e-63	0.00236632	272.782
47	rs139974673	15	44027885	C	T	0.10206	0.025916	0.0128418	1.9002e-15	0.000525903	60.5128
48	rs261290	15	58678720	C	T	-0.101093	0.654648	0.0042932	1.30017e-122	0.00462106	533.908
49	rs11076175	16	57006378	G	A	-0.0441014	0.178892	0.0053349	1.39991e-16	0.000571381	65.7487
50	rs2000999	16	72108093	A	G	0.0305454	0.188603	0.00520283	4.30002e-09	0.000285564	32.8504
51	rs2156552	18	47181668	T	A	0.0569029	0.821818	0.00531227	8.99912e-27	0.000948284	109.16
52	rs77960347	18	47109955	G	A	0.217639	0.013234	0.0178015	2.29985e-34	0.00123711	142.449
53	rs142158911	19	11190534	A	G	-0.0700869	0.116703	0.0063832	4.79954e-28	0.00101273	116.586
54	rs56322906	19	11346155	A	G	-0.0925886	0.035155	0.0110731	6.20012e-17	0.000581554	66.9199
55	rs142385484	19	50016759	T	C	-0.0332512	0.147429	0.00581479	1.09999e-08	0.000277945	31.9736
56	rs58542926	19	19379549	T	C	-0.139935	0.074379	0.00776802	1.50003e-72	0.00269629	310.922
57	rs157592	19	45424514	C	A	0.0668962	0.185273	0.00537438	1.39991e-35	0.00135101	155.581
58	rs739320	19	49261368	C	T	-0.0269937	0.606658	0.00426515	2.5e-10	0.000347752	40.0067
59	rs5112	19	45430280	G	C	0.0750365	0.533721	0.00438056	8.99912e-66	0.00280243	323.197
60	rs1883711	20	39179822	C	G	0.0880153	0.031197	0.0119724	1.99986e-13	0.000468268	53.8779
61	rs9616847	22	50868669	T	A	0.0239233	0.388308	0.00420047	1.2e-08	0.000271883	31.2761
Abbreviations: eaf=Effect allele frequency; se=standard error

## Sheet: Table 3
Table 3: Characteristics of SNPs used as instrumental variables for SFA
	SNP	chr.exposure	pos.exposure	effect_allele.exposure	other_allele.exposure	beta.exposure	eaf.exposure	se.exposure	pval.exposure	r2	F
1	rs1002687	1	62963737	A	G	0.0824895	0.644739	0.00425075	6.90081e-84	0.00311716	359.607
2	rs660240	1	109817838	C	T	0.0315817	0.784707	0.00495298	1.79999e-10	0.000337007	38.7702
3	rs7551124	1	23785760	T	C	0.0382308	0.875392	0.00614253	4.79999e-10	0.000318864	36.6823
4	rs11895352	2	20367135	T	C	-0.0268626	0.475391	0.00408233	4.70002e-11	0.000359926	41.4078
5	rs4564803	2	21205502	T	G	-0.0494208	0.22818	0.00483679	1.69981e-24	0.000860287	99.0216
6	rs1260326	2	27730940	C	T	-0.106394	0.604008	0.00415713	1.7989e-144	0.00541494	626.13
7	rs60960031	2	21530659	A	G	-0.0252819	0.40287	0.00415331	1.09999e-09	0.000307527	35.3777
8	rs13389219	2	165528876	T	C	-0.0299221	0.392574	0.00416596	6.79986e-13	0.000427001	49.1278
9	rs900048	3	136218930	T	C	0.0263328	0.709503	0.00449118	4.49997e-09	0.000285838	32.8819
10	rs6854749	4	87968798	T	A	0.0320809	0.19799	0.00508773	2.90001e-10	0.000326848	37.6011
11	rs13108218	4	3443931	G	A	-0.0277641	0.615408	0.00421205	4.40048e-11	0.000364889	41.979
12	rs11429307	5	55857025	GT	G	0.0339696	0.191495	0.00518552	5.70033e-11	0.000357315	41.1073
13	rs3846661	5	74639178	G	A	0.0264602	0.397843	0.0041581	2e-10	0.000335458	38.5919
14	rs4704834	5	156443066	G	A	0.0372358	0.644043	0.00424432	1.69981e-18	0.000635717	73.1565
15	rs35603463	6	32531745	C	T	0.0286392	0.566982	0.00488208	4.49997e-09	0.000402742	46.3356
16	rs28383314	6	32587213	C	T	0.0385885	0.622949	0.00419547	3.69999e-20	0.000699517	80.5036
17	rs12208357	6	160543148	T	C	0.0507871	0.069994	0.00799825	2.19999e-10	0.000335802	38.6316
18	rs10455872	6	161010118	G	A	-0.135458	0.078987	0.00753874	3.50026e-72	0.00266969	307.847
19	rs117733303	6	160922870	G	A	-0.237612	0.018512	0.0150824	6.4003e-56	0.00205166	236.434
20	rs632057	6	139834012	G	T	-0.0283876	0.627772	0.00420727	1.50003e-11	0.000376616	43.3286
21	rs55747707	7	73037366	A	G	-0.069736	0.203638	0.00506719	4.30031e-43	0.0015773	181.682
22	rs28601761	8	126500031	G	C	-0.0909348	0.420103	0.00417008	1.9999e-105	0.004029	465.225
23	rs34120986	8	11689763	A	G	-0.0248578	0.371625	0.00431627	8.50002e-09	0.000288589	33.1984
24	rs2126259	8	9185146	C	T	0.0572679	0.899179	0.00675706	2.29985e-17	0.000594634	68.426
25	rs139315015	8	19893297	G	A	-0.0840885	0.105286	0.00661994	5.70033e-37	0.00133216	153.409
26	rs10504255	8	59398461	A	G	-0.0282853	0.662977	0.00431685	5.70033e-11	0.000357528	41.1318
27	rs10810374	9	15306292	C	A	0.025975	0.248608	0.00474004	4.30002e-08	0.000252071	28.9965
28	rs2740488	9	107661742	C	A	-0.0363629	0.265318	0.00462025	3.50026e-15	0.000515482	59.313
29	rs11789603	9	107647019	T	C	0.0430623	0.108847	0.00654812	4.79954e-11	0.000359744	41.3869
30	rs2478236	10	94797973	A	G	-0.0251196	0.403819	0.00415363	1.5e-09	0.000303823	34.9515
31	rs117488242	10	5261832	G	A	-0.0407977	0.131672	0.00630477	9.70063e-11	0.000380609	43.7882
32	rs374209699	11	49104677	GT	G	0.0247591	0.358325	0.00450756	4e-08	0.000281898	32.4285
33	rs7118569	11	75526482	G	C	-0.0456634	0.090218	0.00710267	1.29999e-10	0.000342292	39.3785
34	rs964184	11	116648917	C	G	-0.145494	0.867233	0.00599682	5.0004e-130	0.00487468	563.354
35	rs141469619	11	116714293	G	A	0.164093	0.010139	0.021499	2.29985e-14	0.00054048	62.1909
36	rs102275	11	61557803	C	T	-0.0330544	0.349751	0.00425489	7.89951e-15	0.000496967	57.1816
37	rs7973253	12	109878115	G	A	0.0280507	0.367262	0.00422919	3.29989e-11	0.000365694	42.0716
38	rs76895963	12	4384844	G	T	-0.0896654	0.020559	0.0158287	1.5e-08	0.000323787	37.2489
39	rs7979473	12	121420260	G	A	-0.0279927	0.612985	0.00421319	3.10027e-11	0.00037179	42.7732
40	rs6602911	13	114547372	T	C	0.0262742	0.360074	0.00423709	5.60003e-10	0.000318134	36.5984
41	rs633695	15	58725839	G	A	0.0730728	0.292334	0.00448889	1.39991e-59	0.00220927	254.638
42	rs139974673	15	44027885	C	T	0.0958836	0.025916	0.0128252	7.70016e-14	0.000464176	53.4069
43	rs261290	15	58678720	C	T	-0.100722	0.654648	0.00428768	5.0004e-122	0.00458721	529.978
44	rs2000999	16	72108093	A	G	0.0284117	0.188603	0.00519629	4.60002e-08	0.000247062	28.4202
45	rs11076175	16	57006378	G	A	-0.0388432	0.178892	0.00532819	3.10027e-13	0.000443253	50.9984
46	rs2156552	18	47181668	T	A	0.0510402	0.821818	0.00530578	6.59933e-22	0.000762947	87.8089
47	rs77960347	18	47109955	G	A	0.196646	0.013234	0.0177797	1.99986e-28	0.00100996	116.267
48	rs8107974	19	19388500	T	A	-0.117425	0.075532	0.0077144	2.49977e-52	0.00192563	221.883
49	rs157592	19	45424514	C	A	0.0522227	0.185273	0.00536898	2.29985e-22	0.000823328	94.764
50	rs142158911	19	11190534	A	G	-0.0598613	0.116703	0.00637679	6.20012e-21	0.000738773	85.0247
51	rs739320	19	49261368	C	T	-0.030032	0.606658	0.00426087	1.80011e-12	0.00043044	49.5237
52	rs5112	19	45430280	G	C	0.0615391	0.533721	0.00437616	6.4998e-45	0.00188492	217.182
53	rs1883711	20	39179822	C	G	0.0794341	0.031197	0.0119575	3.10027e-11	0.00038141	43.8804
54	rs9616847	22	50868669	T	A	0.0231042	0.388308	0.00419491	3.59998e-08	0.000253584	29.1705
Abbreviations: eaf=Effect allele frequency; se=standard error

## Sheet: Table 4
Table 4: Characteristics of SNPs used as instrumental variables for MUFA
	SNP	chr.exposure	pos.exposure	effect_allele.exposure	other_allele.exposure	beta.exposure	eaf.exposure	se.exposure	pval.exposure	r2	F
1	rs1002687	1	62963737	A	G	0.0914582	0.644739	0.0042485	8.70964e-103	0.00383183	442.371
2	rs534417	1	23784965	G	A	0.0388228	0.875008	0.00612967	2.39999e-10	0.000329684	37.9275
3	rs182050989	1	27262545	T	C	0.0694765	0.02815	0.012311	1.7e-08	0.000264109	30.3816
4	rs4846914	1	230295691	A	G	-0.0305214	0.605403	0.00416166	2.19989e-13	0.000445079	51.2087
5	rs602633	1	109821511	G	T	0.0269222	0.782937	0.00492268	4.49997e-08	0.000246356	28.3389
6	rs60960031	2	21530659	A	G	-0.0261665	0.40287	0.00415102	2.90001e-10	0.000329424	37.8975
7	rs1260326	2	27730940	C	T	-0.111017	0.604008	0.00415484	2.79898e-157	0.00589574	682.055
8	rs11895352	2	20367135	T	C	-0.0260019	0.475391	0.00408008	1.89998e-10	0.000337231	38.7959
9	rs1128249	2	165528624	T	G	-0.0355909	0.39204	0.00416487	1.29987e-17	0.000603828	69.4846
10	rs2943635	2	227077377	T	C	0.0263224	0.679825	0.00435741	1.5e-09	0.000301624	34.6984
11	rs4564803	2	21205502	T	G	-0.0716528	0.22818	0.00483413	1.10002e-49	0.00180838	208.348
12	rs1394092	3	136196071	T	C	0.0308858	0.726704	0.00457557	1.50003e-11	0.000378912	43.5929
13	rs11940694	4	39414993	G	A	0.0252725	0.605096	0.00418963	1.6e-09	0.000305241	35.1146
14	rs13108218	4	3443931	G	A	-0.0379084	0.615408	0.00421058	2.19989e-19	0.000680243	78.284
15	rs1471251	4	87976359	T	A	0.0300907	0.397122	0.00417393	5.60015e-13	0.000433559	49.8826
16	rs2035816	4	100508556	G	A	-0.0412481	0.084302	0.00733618	1.89998e-08	0.000262681	30.2173
17	rs12916	5	74656539	C	T	0.0228919	0.400366	0.00415312	3.50002e-08	0.000251615	28.9441
18	rs4704834	5	156443066	G	A	0.0435104	0.644043	0.00424371	1.10002e-24	0.000868018	99.9122
19	rs11429307	5	55857025	GT	G	0.0431169	0.191495	0.00518478	9.09913e-17	0.000575659	66.2412
20	rs6938550	6	20462138	A	G	-0.0416299	0.914146	0.00725594	9.59997e-09	0.00027203	31.2931
21	rs117733303	6	160922870	G	A	-0.257737	0.018512	0.0150735	1.50003e-65	0.00241391	278.282
22	rs9271573	6	32590501	C	A	0.0428694	0.593643	0.00413639	3.59998e-25	0.000886662	102.06
23	rs12208357	6	160543148	T	C	0.052959	0.069994	0.00799355	3.50026e-11	0.000365137	42.0076
24	rs28752924	6	31303922	C	T	0.0298078	0.445515	0.00421669	1.59993e-12	0.000438977	50.5063
25	rs1052248	6	31556581	A	T	0.0312364	0.257969	0.00464902	1.80011e-11	0.000373544	42.9751
26	rs632057	6	139834012	G	T	-0.0313916	0.627772	0.00420479	8.30042e-14	0.000460541	52.9884
27	rs10455872	6	161010118	G	A	-0.148375	0.078987	0.0075343	2.49977e-86	0.00320312	369.555
28	rs6905288	6	43758873	A	G	0.0225611	0.568514	0.00409377	3.59998e-08	0.000249723	28.7263
29	rs12212146	6	161125454	C	T	0.0486004	0.07432	0.0079579	1e-09	0.000324995	37.3878
30	rs72555385	7	73123473	G	A	0.0608942	0.049314	0.00944248	1.09999e-10	0.000347688	39.9994
31	rs2070971	7	44197583	T	G	0.0323992	0.137117	0.00593066	4.70002e-08	0.000248394	28.5734
32	rs56001710	7	25983400	T	A	-0.0268641	0.58059	0.00425024	2.59998e-10	0.000351466	40.4342
33	rs3812316	7	73020337	G	C	-0.113417	0.129276	0.00605828	3.29989e-78	0.00289591	334.008
34	rs328	8	19819724	G	C	-0.144553	0.100282	0.00674923	9.2045e-102	0.00377063	435.278
35	rs1561748	8	19733244	C	G	-0.0478427	0.267445	0.00495775	4.90004e-22	0.000896884	103.238
36	rs2721961	8	116657911	G	T	-0.0258897	0.280836	0.00453049	1.09999e-08	0.000270748	31.1455
37	rs28601761	8	126500031	G	C	-0.0893291	0.420103	0.00416688	5.90201e-102	0.00388797	448.877
38	rs615632	8	9796321	T	C	0.032758	0.532027	0.00409114	1.20005e-15	0.000534342	61.4843
39	rs1993453	8	59347184	G	A	-0.02592	0.663073	0.00430541	1.7e-09	0.000300191	34.5335
40	rs2740488	9	107661742	C	A	-0.0279599	0.265318	0.00461953	1.40001e-09	0.000304767	35.0601
41	rs35166446	10	94533176	GT	G	-0.0226215	0.469097	0.0041058	3.59998e-08	0.000254889	29.3207
42	rs526748	10	99772373	T	G	0.0252409	0.554382	0.00408852	6.69993e-10	0.000314783	36.2127
43	rs10761716	10	64882300	G	C	-0.0308576	0.441489	0.00409989	5.19996e-14	0.000469576	54.0285
44	rs4963506	11	62187666	A	G	0.0283401	0.19572	0.00513448	3.40001e-08	0.000252857	29.0869
45	rs964184	11	116648917	C	G	-0.205217	0.867233	0.00599383	1e-200	0.00969801	1126.23
46	rs1047964	11	117156893	T	G	-0.17498	0.010066	0.0206924	2.80027e-17	0.000610197	70.2179
47	rs141469619	11	116714293	G	A	0.245646	0.010139	0.0214883	2.90001e-30	0.00121121	139.463
48	rs174564	11	61588305	G	A	0.0640584	0.347009	0.0042621	4.70002e-51	0.00185965	214.265
49	rs7973253	12	109878115	G	A	0.0262014	0.367262	0.00422845	5.80003e-10	0.000319065	36.7054
50	rs76895963	12	4384844	G	T	-0.0905878	0.020559	0.0158259	1e-08	0.000330483	38.0195
51	rs67981690	12	21343886	G	A	0.0352695	0.129099	0.0060985	7.29995e-09	0.000279718	32.1777
52	rs7140110	13	114544024	C	T	0.0308525	0.299398	0.00444456	3.90032e-12	0.000399329	45.9428
53	rs149014710	13	114756556	T	C	-0.0247891	0.430649	0.00450312	3.69999e-08	0.000301339	34.6656
54	rs261290	15	58678720	C	T	-0.0732738	0.654648	0.0042887	1.9002e-65	0.00242771	279.876
55	rs150844304	15	43726625	C	A	0.123444	0.025675	0.0128702	8.69961e-22	0.000762402	87.7462
56	rs633695	15	58725839	G	A	0.0561391	0.292334	0.00448995	7.19946e-36	0.00130397	150.158
57	rs2000999	16	72108093	A	G	0.0298539	0.188603	0.00519643	9.20005e-09	0.000272781	31.3795
58	rs3198697	16	15129940	T	C	-0.0266243	0.406701	0.00414239	1.29999e-10	0.000342086	39.3547
59	rs9910747	17	17433959	C	A	0.0465726	0.062203	0.00842915	3.29997e-08	0.000253053	29.1094
60	rs77697917	17	41840849	T	C	0.0671205	0.02872	0.0121727	3.50002e-08	0.000251344	28.9129
61	rs12601919	17	65825374	G	A	0.0295034	0.188889	0.0052154	1.5e-08	0.000266723	30.6824
62	rs1540037	18	47182664	G	A	0.0334693	0.778329	0.00501538	2.49977e-11	0.000386541	44.4709
63	rs149615216	18	47106028	T	C	0.165886	0.010798	0.0197482	4.49987e-17	0.000587865	67.6466
64	rs142385484	19	50016759	T	C	-0.0354607	0.147429	0.00580741	1e-09	0.00031611	36.3654
65	rs116843064	19	8429323	A	G	-0.162005	0.01986	0.0145897	1.20005e-28	0.00102177	117.628
66	rs8107974	19	19388500	T	A	-0.11801	0.075532	0.00771236	7.50067e-53	0.00194487	224.104
67	rs5112	19	45430280	G	C	0.080703	0.533721	0.004375	5.60015e-76	0.00324168	374.018
68	rs739320	19	49261368	C	T	-0.0278563	0.606658	0.00425974	6.20012e-11	0.000370332	42.6054
69	rs157592	19	45424514	C	A	0.0533722	0.185273	0.00536756	2.70023e-23	0.000859972	98.9854
70	rs117188729	19	8415076	A	T	-0.0674619	0.03129	0.011854	1.29999e-08	0.000275897	31.738
71	rs182611493	19	19458388	G	A	-0.147423	0.012519	0.0195931	5.30029e-14	0.000537352	61.8309
72	rs7679	20	44576502	C	T	0.0367199	0.186416	0.00523526	2.29985e-12	0.000408996	47.0554
Abbreviations: eaf=Effect allele frequency; se=standard error

## Sheet: Table 5
Table 5: Characteristics of SNPs used as instrumental variables for MUFA/TFA ratio
	SNP	chr.exposure	pos.exposure	effect_allele.exposure	other_allele.exposure	beta.exposure	eaf.exposure	se.exposure	pval.exposure	r2	F
1	rs60069508	1	39964912	C	G	0.0332822	0.232679	0.00468662	1.20005e-12	0.000395538	45.5065
2	rs2642438	1	220970028	G	A	-0.0316508	0.703828	0.00433057	2.70023e-13	0.000417648	48.0512
3	rs182050989	1	27262545	T	C	0.0842132	0.02815	0.0119681	1.99986e-12	0.000388032	44.6426
4	rs11207994	1	63047987	T	C	-0.0554569	0.350968	0.00414303	7.29962e-41	0.00140112	161.36
5	rs59484402	1	230302838	CT	C	-0.0497329	0.611698	0.00410236	8.00018e-34	0.00117496	135.284
6	rs1365297	1	93858292	G	A	-0.0284374	0.184215	0.00510367	2.5e-08	0.000243058	27.9595
7	rs1128249	2	165528624	T	G	-0.0365782	0.39204	0.00404952	1.69981e-19	0.000637793	73.3956
8	rs2972140	2	227104111	C	T	0.0371855	0.650628	0.00413706	2.49977e-19	0.000628634	72.3409
9	rs1260326	2	27730940	C	T	-0.0880817	0.604008	0.00403978	2.09894e-105	0.00371134	428.409
10	rs78058190	2	219699999	A	G	0.0729115	0.050111	0.0102316	1e-12	0.00050609	58.2319
11	rs676210	2	21231524	A	G	-0.0750024	0.205781	0.00487347	1.9002e-53	0.00183876	211.855
12	rs11235	3	52745087	C	T	0.0236933	0.455563	0.00396561	2.30001e-09	0.000278469	32.034
13	rs34634128	3	136322265	GT	G	0.0302059	0.740357	0.00452682	2.49977e-11	0.000350777	40.3549
14	rs13108218	4	3443931	G	A	-0.0305164	0.615408	0.00409307	8.9002e-14	0.000440819	50.7183
15	rs1408	4	88057353	A	G	0.0277559	0.5793	0.00401263	4.60045e-12	0.000375506	43.2009
16	rs13107325	4	103188709	T	C	0.0432974	0.074274	0.00753796	9.29994e-09	0.000257794	29.655
17	rs56257534	4	171521999	T	C	-0.028794	0.239661	0.00463599	5.30005e-10	0.000302161	34.7602
18	rs11940694	4	39414993	G	A	0.0232844	0.605096	0.0040727	1.09999e-08	0.000259105	29.8058
19	rs11429307	5	55857025	GT	G	0.0453101	0.191495	0.00504219	2.60016e-19	0.000635712	73.1559
20	rs7704383	5	78602472	T	C	0.0232397	0.568885	0.00399816	6.19998e-09	0.000264916	30.4745
21	rs13186403	5	67513457	T	G	-0.027887	0.215276	0.00493338	1.6e-08	0.000262752	30.2255
22	rs4704834	5	156443066	G	A	0.0282772	0.644043	0.004127	7.29962e-12	0.000366619	42.1781
23	rs7772305	6	31328886	G	A	0.0270665	0.257649	0.00450704	1.89998e-09	0.000280241	32.2379
24	rs632057	6	139834012	G	T	-0.0281093	0.627772	0.00408932	6.20012e-12	0.000369267	42.4829
25	rs998584	6	43757896	A	C	0.0274841	0.482288	0.00395781	3.80014e-12	0.000377214	43.3975
26	rs12212146	6	161125454	C	T	0.0585156	0.07432	0.00773937	4.00037e-14	0.000471129	54.2073
27	rs9271573	6	32590501	C	A	0.0309673	0.593643	0.0040228	1.39991e-14	0.000462668	53.2333
28	rs117733303	6	160922870	G	A	-0.204486	0.018512	0.0146596	3.19963e-44	0.00151948	175.012
29	rs10455872	6	161010118	G	A	-0.129439	0.078987	0.00732739	7.8001e-70	0.00243771	281.031
30	rs3812316	7	73020337	G	C	-0.111095	0.129276	0.00589053	2.39994e-79	0.00277855	320.434
31	rs35163364	7	128732786	T	C	-0.0238538	0.432061	0.0040061	2.59998e-09	0.000279249	32.1237
32	rs56001710	7	25983400	T	A	-0.028236	0.58059	0.00413256	8.30042e-12	0.00038828	44.6711
33	rs72555385	7	73123473	G	A	0.0645712	0.049314	0.00918104	1.99986e-12	0.000390944	44.9778
34	rs1561748	8	19733244	C	G	-0.0682077	0.267445	0.00481834	1.69981e-45	0.00182294	210.028
35	rs328	8	19819724	G	C	-0.187461	0.100282	0.00655945	1.1995e-179	0.00634134	733.934
36	rs28601761	8	126500031	G	C	-0.0588524	0.420103	0.00404971	7.50067e-48	0.00168758	194.407
37	rs3789849	8	8687054	C	G	-0.0344942	0.428145	0.00401517	8.60003e-18	0.000582638	67.0448
38	rs7924036	10	65191645	T	G	-0.0453884	0.504218	0.00395433	1.69981e-30	0.00102998	118.574
39	rs563296	10	99772404	A	G	0.0243088	0.557519	0.00397826	9.90011e-10	0.000291549	33.5391
40	rs603424	10	102075479	A	G	-0.0489882	0.17386	0.00520289	4.70002e-21	0.000689392	79.3375
41	rs2803619	10	113934384	C	G	0.0270958	0.724385	0.00442396	9.09997e-10	0.000293161	33.7246
42	rs174564	11	61588305	G	A	0.19826	0.347009	0.00413666	1e-200	0.0178135	2085.77
43	rs12294913	11	64004643	G	C	0.0643529	0.049051	0.00943837	9.20026e-12	0.000386341	44.448
44	rs964184	11	116648917	C	G	-0.191265	0.867233	0.00581742	1e-200	0.00842417	977.044
45	rs1047964	11	117156893	T	G	-0.229365	0.010066	0.0200834	3.29989e-30	0.00104845	120.702
46	rs141078087	11	27631005	AT	A	0.0259184	0.227757	0.00472654	4.20001e-08	0.000236305	27.1824
47	rs10750766	11	65473798	A	C	0.0286254	0.7098	0.00434889	4.60045e-11	0.000337572	38.8352
48	rs141469619	11	116714293	G	A	0.265559	0.010139	0.0208558	3.90032e-37	0.00141554	163.023
49	rs3019621	11	61807783	C	T	0.0311412	0.773698	0.00473182	4.70002e-11	0.000339594	39.068
50	rs11172134	12	57645789	A	T	-0.0296263	0.201026	0.00493892	2e-09	0.000281948	32.4343
51	rs67981690	12	21343886	G	A	0.0369237	0.129099	0.00592957	4.79999e-10	0.000306572	35.2678
52	rs7140110	13	114544024	C	T	0.0239699	0.299398	0.0043214	2.90001e-08	0.000241036	27.7268
53	rs17580	14	94847262	A	T	0.0509775	0.047867	0.00926817	3.79997e-08	0.000236876	27.2481
54	rs150844304	15	43726625	C	A	0.125859	0.025675	0.0125196	8.9002e-24	0.000792525	91.2158
55	rs139110024	16	15419784	T	G	0.0688616	0.038881	0.0111867	7.49998e-10	0.000354404	40.7723
56	rs11644601	16	15172118	C	T	-0.0706378	0.296674	0.00434554	1.99986e-59	0.00208229	239.971
57	rs2925979	16	81534790	C	T	-0.0295931	0.698985	0.00431041	6.59933e-12	0.000368525	42.3975
58	rs821840	16	56993886	G	A	-0.0364907	0.324563	0.00422885	6.20012e-18	0.000583819	67.1807
59	rs9910747	17	17433959	C	A	0.045315	0.062203	0.00819683	3.2e-08	0.000239571	27.5582
60	rs72836561	17	41926126	T	C	0.117198	0.031481	0.0113317	4.49987e-25	0.000837581	96.406
61	rs1801689	17	64210580	C	A	-0.0714073	0.03052	0.0115046	5.39995e-10	0.000301744	34.7122
62	rs283814	19	45389224	G	A	0.0538255	0.922413	0.00737802	2.99985e-13	0.000414687	47.7105
63	rs9749209	19	49264547	G	A	-0.0231469	0.640712	0.00422312	4.20001e-08	0.000246673	28.3754
64	rs62117489	19	8442202	A	C	-0.0522453	0.056454	0.00858963	1.2e-09	0.000290792	33.452
65	rs2304128	19	19746151	T	G	-0.045341	0.079929	0.00737952	8e-10	0.000302369	34.7842
66	rs1065853	19	45413233	T	G	0.12396	0.080578	0.00729828	1.10002e-64	0.0022768	262.438
67	rs116843064	19	8429323	A	G	-0.2204	0.01986	0.0141877	1.99986e-54	0.00189113	217.899
68	rs7679	20	44576502	C	T	0.0569608	0.186416	0.00509203	4.79954e-29	0.000984165	113.294
69	rs2904552	22	18905964	T	C	0.0381702	0.104382	0.00665848	9.90011e-09	0.000272413	31.3371
Abbreviations: eaf=Effect allele frequency; se=standard error

## Sheet: Table 6
Table 6: Characteristics of SNPs used as instrumental variables for PUFA/MUFA
	SNP	chr.exposure	pos.exposure	effect_allele.exposure	other_allele.exposure	beta.exposure	eaf.exposure	se.exposure	pval.exposure	r2	F
1	rs11207994	1	63047987	T	C	0.0483135	0.350968	0.00414235	1.99986e-31	0.00106341	122.427
2	rs79598313	1	27284913	T	C	-0.0907507	0.023212	0.0131236	4.70002e-12	0.000373459	42.9653
3	rs59484402	1	230302838	CT	C	0.0439539	0.611698	0.00410168	8.60003e-27	0.000917765	105.644
4	rs61781371	1	40052108	G	C	-0.0318307	0.224153	0.00474092	1.9002e-11	0.000352406	40.5424
5	rs78058190	2	219699999	A	G	-0.0701519	0.050111	0.0102274	6.89922e-12	0.000468506	53.9053
6	rs1260326	2	27730940	C	T	0.0928958	0.604008	0.00403812	4.19759e-117	0.00412811	476.717
7	rs673548	2	21237544	A	G	0.0632408	0.206089	0.00486886	1.39991e-38	0.00130873	150.707
8	rs182549	2	136616754	T	C	-0.0245223	0.738671	0.00446797	4.09996e-08	0.000232162	26.7058
9	rs13389219	2	165528876	T	C	0.0378446	0.392574	0.00404669	8.60003e-21	0.00068305	78.6072
10	rs2972140	2	227104111	C	T	-0.0372675	0.650628	0.00413536	1.99986e-19	0.00063141	72.6605
11	rs655720	3	136103267	T	C	-0.0299513	0.718817	0.00440712	1.10002e-11	0.000362634	41.7195
12	rs11235	3	52745087	C	T	-0.0221257	0.455563	0.00396421	2.39999e-08	0.00024284	27.9343
13	rs10937924	4	3374898	C	T	-0.0246006	0.591416	0.00402414	9.80009e-10	0.00029248	33.6462
14	rs1471251	4	87976359	T	A	-0.0276545	0.397122	0.00405636	9.30037e-12	0.000366197	42.1296
15	rs2049245	4	171566778	T	G	0.0252177	0.294001	0.00437515	8.19993e-09	0.000263994	30.3684
16	rs2035816	4	100508556	G	A	0.0393916	0.084302	0.00712954	3.29997e-08	0.000239567	27.5578
17	rs11429307	5	55857025	GT	G	-0.0451157	0.191495	0.00503968	3.50026e-19	0.000630268	72.5291
18	rs6866758	5	156455112	T	C	0.0301443	0.186697	0.00511112	3.69999e-09	0.00027595	31.7441
19	rs71615507	5	78432799	GTATATA	G	-0.022762	0.614475	0.00407944	2.39999e-08	0.000245475	28.2376
20	rs117733303	6	160922870	G	A	0.209953	0.018512	0.0146543	1.50003e-46	0.00160182	184.511
21	rs12212146	6	161125454	C	T	-0.0594838	0.07432	0.00773658	1.50003e-14	0.000486849	56.0168
22	rs998584	6	43757896	A	C	-0.0258306	0.482288	0.00395639	6.59933e-11	0.000333191	38.3311
23	rs10455872	6	161010118	G	A	0.134049	0.078987	0.00732476	8.10028e-75	0.00261444	301.459
24	rs9271573	6	32590501	C	A	-0.0285962	0.593643	0.00402135	1.20005e-12	0.00039453	45.3904
25	rs632057	6	139834012	G	T	0.0289383	0.627772	0.00408785	1.50003e-12	0.00039137	45.0267
26	rs35163364	7	128732786	T	C	0.0231875	0.432061	0.00400474	7.00003e-09	0.000263867	30.3537
27	rs56001710	7	25983400	T	A	0.0295864	0.58059	0.00413116	8.00018e-13	0.000426307	49.0479
28	rs72555385	7	73123473	G	A	-0.057192	0.049314	0.00917792	4.60002e-10	0.000306696	35.2821
29	rs3812316	7	73020337	G	C	0.100715	0.129276	0.00588853	1.39991e-65	0.00228358	263.222
30	rs328	8	19819724	G	C	0.171634	0.100282	0.00655851	5.90201e-151	0.00531577	614.602
31	rs752446	8	10649767	A	G	-0.0318251	0.375217	0.00408156	6.29941e-15	0.000474877	54.6387
32	rs28601761	8	126500031	G	C	0.062988	0.420103	0.00404914	1.50003e-54	0.00193309	222.744
33	rs1561748	8	19733244	C	G	0.0615726	0.267445	0.00481766	2.09991e-37	0.00148552	171.095
34	rs9419746	10	94508055	T	C	-0.0285046	0.212625	0.00489086	5.60003e-09	0.000272054	31.2959
35	rs603424	10	102075479	A	G	0.0329406	0.17386	0.00520152	2.39999e-10	0.000311707	35.8587
36	rs7924036	10	65191645	T	G	0.0433983	0.504218	0.00395329	4.90004e-28	0.000941639	108.394
37	rs4963506	11	62187666	A	G	-0.0305383	0.19572	0.00498498	8.99995e-10	0.000293604	33.7756
38	rs2302263	11	64021821	T	C	-0.0444171	0.088121	0.0069839	2e-10	0.000317064	36.4752
39	rs1047964	11	117156893	T	G	0.208578	0.010066	0.0200899	2.99985e-25	0.000867022	99.7975
40	rs149402055	11	68525539	T	C	-0.0981143	0.019716	0.0148999	4.60045e-11	0.000372105	42.8095
41	rs964184	11	116648917	C	G	0.163581	0.867233	0.00581931	7.39605e-174	0.006162	713.048
42	rs141469619	11	116714293	G	A	-0.235376	0.010139	0.0208626	1.59993e-29	0.00111205	128.032
43	rs141078087	11	27631005	AT	A	-0.0288311	0.227757	0.00472808	1.09999e-09	0.000292401	33.6371
44	rs174564	11	61588305	G	A	-0.171218	0.347009	0.004138	1e-200	0.0132855	1548.45
45	rs67981690	12	21343886	G	A	-0.032937	0.129099	0.00592702	2.69998e-08	0.000243944	28.0614
46	rs150844304	15	43726625	C	A	-0.120063	0.025675	0.0125136	8.4004e-22	0.000721212	83.0021
47	rs7402939	15	99183876	C	T	-0.0228208	0.623528	0.00412623	3.2e-08	0.000244501	28.1255
48	rs2925979	16	81534790	C	T	0.0276226	0.698985	0.00430905	1.5e-10	0.000321081	36.9375
49	rs11644601	16	15172118	C	T	0.0656563	0.296674	0.00434417	1.29987e-51	0.00179895	207.259
50	rs139110024	16	15419784	T	G	-0.0612664	0.038881	0.0111832	4.30002e-08	0.000280536	32.2719
51	rs56156922	16	56987369	C	T	0.034575	0.32432	0.00423943	3.50026e-16	0.000523925	60.2851
52	rs9908820	17	73408819	G	A	-0.0260574	0.729127	0.0044571	5e-09	0.000268201	30.8525
53	rs72836561	17	41926126	T	C	-0.10669	0.031481	0.0113266	4.49987e-21	0.000694119	79.8819
54	rs1801689	17	64210580	C	A	0.069546	0.03052	0.0114995	1.5e-09	0.000286218	32.9257
55	rs116843064	19	8429323	A	G	0.202603	0.01986	0.0141832	2.70023e-46	0.00159805	184.076
56	rs283814	19	45389224	G	A	-0.0501976	0.922413	0.00737568	1e-11	0.00036067	41.4935
57	rs1065853	19	45413233	T	G	-0.125864	0.080578	0.00729596	1.10002e-66	0.00234728	270.581
58	rs79293855	19	8420583	A	G	0.0621565	0.031468	0.0113383	4.20001e-08	0.000235497	27.0895
59	rs2081194	19	49263477	C	G	0.0261162	0.601332	0.00414566	2.99999e-10	0.000327021	37.621
60	rs6073958	20	44551855	C	T	-0.0569452	0.198745	0.00496527	1.9002e-30	0.00103279	118.898
Abbreviations: eaf=Effect allele frequency; se=standard error

## Sheet: Table 7
Table 7: Characteristics of SNPs used as instrumental variables for PUFA/TFA
	SNP	chr.exposure	pos.exposure	effect_allele.exposure	other_allele.exposure	beta.exposure	eaf.exposure	se.exposure	pval.exposure	r2	F
1	rs79598313	1	27284913	T	C	-0.0818364	0.023212	0.0131684	5.1e-10	0.000303694	34.9366
2	rs1180384	1	39892774	C	T	-0.0256419	0.302451	0.00431269	2.80001e-09	0.000277434	31.9149
3	rs1168041	1	62960250	C	T	-0.036211	0.65536	0.00424	1.29987e-17	0.00059232	68.1596
4	rs59484402	1	230302838	CT	C	0.032958	0.611698	0.00411569	1.20005e-15	0.00051601	59.3739
5	rs182549	2	136616754	T	C	-0.0271731	0.738671	0.00448263	1.29999e-09	0.000285067	32.7932
6	rs2972140	2	227104111	C	T	-0.0339204	0.650628	0.00414893	2.90001e-16	0.000523086	60.1884
7	rs13389219	2	165528876	T	C	0.0354489	0.392574	0.00405997	2.49977e-18	0.000599308	68.9642
8	rs673548	2	21237544	A	G	0.0428037	0.206089	0.00488484	1.9002e-18	0.000599541	68.991
9	rs1260326	2	27730940	C	T	0.0904386	0.604008	0.00405137	2.19786e-110	0.00391261	451.733
10	rs78058190	2	219699999	A	G	-0.0623769	0.050111	0.010261	1.2e-09	0.000370411	42.6145
11	rs655720	3	136103267	T	C	-0.0282098	0.718817	0.00442029	1.7e-10	0.00032169	37.0075
12	rs10020067	4	88181491	A	C	-0.0271278	0.381441	0.00408019	2.99985e-11	0.00034727	39.9513
13	rs2035816	4	100508556	G	A	0.0395074	0.084302	0.00715195	3.29997e-08	0.000240978	27.7201
14	rs11429307	5	55857025	GT	G	-0.0398522	0.191495	0.00505445	3.19963e-15	0.000491784	56.585
15	rs12212146	6	161125454	C	T	-0.0576534	0.07432	0.00776188	1.10002e-13	0.000457348	52.6209
16	rs150543195	6	32526028	A	G	-0.0389899	0.16468	0.00651924	2.19999e-09	0.000418242	48.1197
17	rs6905288	6	43758873	A	G	-0.0225343	0.568514	0.00399293	1.7e-08	0.00024913	28.6581
18	rs117733303	6	160922870	G	A	0.201764	0.018512	0.0147022	7.39946e-43	0.0014793	170.377
19	rs632057	6	139834012	G	T	0.0277938	0.627772	0.00410121	1.20005e-11	0.000361025	41.5343
20	rs10455872	6	161010118	G	A	0.131843	0.078987	0.00734871	5.60015e-72	0.0025291	291.594
21	rs3812316	7	73020337	G	C	0.0778554	0.129276	0.00590595	1.10002e-39	0.0013646	157.149
22	rs56001710	7	25983400	T	A	0.0293876	0.58059	0.00414338	1.29987e-12	0.000420597	48.3907
23	rs1561748	8	19733244	C	G	0.0475746	0.267445	0.00483476	7.59976e-23	0.00088686	102.083
24	rs4871624	8	126629328	G	T	-0.0244535	0.28745	0.00440683	2.90001e-08	0.000244957	28.1779
25	rs752446	8	10649767	A	G	-0.0259432	0.375217	0.00409605	2.39999e-10	0.000315565	36.3027
26	rs328	8	19819724	G	C	0.136102	0.100282	0.0065818	5.40008e-95	0.00334263	385.705
27	rs28601761	8	126500031	G	C	0.0623923	0.420103	0.00406351	3.29989e-53	0.0018967	218.543
28	rs10746732	9	86694759	A	G	-0.0281475	0.777542	0.00483206	5.69994e-09	0.000274083	31.5292
29	rs7924036	10	65191645	T	G	0.0366406	0.504218	0.00396562	2.49977e-20	0.000671219	77.2447
30	rs9419746	10	94508055	T	C	-0.0294304	0.212625	0.00490611	2e-09	0.000290014	33.3624
31	rs964184	11	116648917	C	G	0.114932	0.867233	0.00584203	3.69999e-86	0.00304185	350.892
32	rs141469619	11	116714293	G	A	-0.179238	0.010139	0.0209441	1.10002e-17	0.000644851	74.2083
33	rs1047964	11	117156893	T	G	0.154268	0.010066	0.0201684	1.99986e-14	0.000474291	54.5712
34	rs2302263	11	64021821	T	C	-0.039263	0.088121	0.00701116	2.1e-08	0.00024775	28.4993
35	rs12419462	11	27623309	A	G	-0.0306279	0.228758	0.0047212	8.69961e-11	0.000331003	38.0792
36	rs174564	11	61588305	G	A	-0.121598	0.347009	0.00415415	2.39883e-188	0.00670086	775.825
37	rs149402055	11	68525539	T	C	-0.0931948	0.019716	0.014958	4.70002e-10	0.000335725	38.6227
38	rs6606731	12	109982578	A	T	-0.0281891	0.190943	0.00503417	2.1e-08	0.000245513	28.242
39	rs139974673	15	44027885	C	T	-0.102576	0.025916	0.0125072	2.39994e-16	0.000531234	61.1265
40	rs7402939	15	99183876	C	T	-0.0236583	0.623528	0.00413759	1.09999e-08	0.000262776	30.2282
41	rs261290	15	58678720	C	T	0.0280914	0.654648	0.00418134	1.80011e-11	0.000356818	41.0501
42	rs56156922	16	56987369	C	T	0.0269447	0.32432	0.00425208	2.30001e-10	0.000318194	36.6052
43	rs11644601	16	15172118	C	T	0.052633	0.296674	0.00435714	1.39991e-33	0.00115607	133.106
44	rs72836561	17	41926126	T	C	-0.0873155	0.031481	0.0113592	1.50003e-14	0.00046491	53.4914
45	rs9908820	17	73408819	G	A	-0.0285307	0.729127	0.0044699	1.7e-10	0.000321532	36.9893
46	rs116843064	19	8429323	A	G	0.159327	0.01986	0.0142266	4.10015e-29	0.000988271	113.768
47	rs283814	19	45389224	G	A	-0.0416285	0.922413	0.00739827	1.79999e-08	0.000248042	28.5329
48	rs2081194	19	49263477	C	G	0.0281411	0.601332	0.00415835	1.29987e-11	0.000379698	43.6833
49	rs1065853	19	45413233	T	G	-0.124284	0.080578	0.00731831	1.10002e-64	0.00228872	263.815
50	rs6073958	20	44551855	C	T	-0.0533143	0.198745	0.00497908	9.3994e-27	0.000905283	104.206
Abbreviations: eaf=Effect allele frequency; se=standard error

## Sheet: Table 8
Table 8: Characteristics of SNPs used as instrumental variables for Omega-6/TFA ratio
	SNP	chr.exposure	pos.exposure	effect_allele.exposure	other_allele.exposure	beta.exposure	eaf.exposure	se.exposure	pval.exposure	r2	F
1	rs1168030	1	62968491	T	C	-0.0492915	0.644929	0.00413738	1e-32	0.00111276	128.114
2	rs6658257	1	93820684	G	A	-0.0228432	0.602158	0.00405119	1.7e-08	0.000250014	28.7598
3	rs59484402	1	230302838	CT	C	0.027361	0.611698	0.00411002	2.80027e-11	0.000355632	40.9136
4	rs182050989	1	27262545	T	C	-0.0720426	0.02815	0.0119904	1.89998e-09	0.000283979	32.668
5	rs1260326	2	27730940	C	T	0.109743	0.604008	0.00404504	4.29536e-162	0.0057612	666.4
6	rs4665710	2	21221035	C	A	-0.047267	0.792573	0.00486875	2.80027e-22	0.0007346	84.544
7	rs2972140	2	227104111	C	T	-0.0340375	0.650628	0.00414245	2.09991e-16	0.000526703	60.6049
8	rs13389219	2	165528876	T	C	0.038325	0.392574	0.00405363	3.19963e-21	0.000700502	80.617
9	rs78058190	2	219699999	A	G	-0.0667368	0.050111	0.010245	7.29962e-11	0.000424001	48.7825
10	rs684773	3	135956305	C	A	-0.0347116	0.767069	0.00468622	1.29987e-13	0.000430567	49.5383
11	rs1471251	4	87976359	T	A	-0.0264073	0.397122	0.00406317	8.10028e-11	0.000333912	38.414
12	rs1316753	5	78531337	C	G	0.0228093	0.394862	0.00404888	1.79999e-08	0.00024863	28.6006
13	rs11429307	5	55857025	GT	G	-0.0445358	0.191495	0.00504741	1.10002e-18	0.00061417	70.6754
14	rs117733303	6	160922870	G	A	0.209889	0.018512	0.014679	2.19989e-46	0.00160084	184.398
15	rs12212146	6	161125454	C	T	-0.0567627	0.07432	0.00774962	2.39994e-13	0.000443325	51.0068
16	rs28752523	6	32584772	T	C	-0.0353026	0.193826	0.00500867	1.80011e-12	0.000389479	44.8091
17	rs6938550	6	20462138	A	G	0.0399771	0.914146	0.00706603	1.5e-08	0.000250858	28.857
18	rs10455872	6	161010118	G	A	0.138305	0.078987	0.0073371	2.90001e-79	0.00278309	320.96
19	rs6905288	6	43758873	A	G	-0.02552	0.568514	0.00398662	1.5e-10	0.000319521	36.7579
20	rs199607859	6	139835418	T	G	0.0317367	0.594528	0.00404516	4.30031e-15	0.000485609	55.8741
21	rs56001710	7	25983400	T	A	0.0335314	0.58059	0.00413696	5.30029e-16	0.000547573	63.0075
22	rs3812316	7	73020337	G	C	0.0993677	0.129276	0.0058968	1e-63	0.00222289	256.211
23	rs72555385	7	73123473	G	A	-0.0540068	0.049314	0.0091908	4.20001e-09	0.000273485	31.4605
24	rs11976955	7	130433594	G	C	-0.0256733	0.314171	0.00427463	1.89998e-09	0.000284037	32.6747
25	rs1561748	8	19733244	C	G	0.0494364	0.267445	0.00482644	1.29987e-24	0.000957631	110.237
26	rs328	8	19819724	G	C	0.137521	0.100282	0.00657047	2.80027e-97	0.00341269	393.818
27	rs4646246	8	18248661	G	A	-0.028569	0.182591	0.00511872	2.39999e-08	0.000243635	28.0258
28	rs28601761	8	126500031	G	C	0.0853476	0.420103	0.00405652	2.80027e-98	0.00354911	409.615
29	rs3860846	8	126631687	T	C	-0.030052	0.275985	0.00447696	1.9002e-11	0.000360919	41.5221
30	rs1736070	8	11665805	T	C	0.0259828	0.666408	0.00425289	1e-09	0.000300163	34.5304
31	rs295268	9	86429305	C	T	0.0280531	0.256162	0.00454438	6.69993e-10	0.000299906	34.5007
32	rs10733306	9	16048248	T	C	0.0220496	0.460028	0.00400412	3.69999e-08	0.000241539	27.7846
33	rs2068888	10	94839642	A	G	0.0257216	0.450146	0.0039792	1e-10	0.000327512	37.6775
34	rs12419462	11	27623309	A	G	-0.0285755	0.228758	0.00471709	1.40001e-09	0.000288127	33.1454
35	rs174528	11	61543499	C	T	0.0251335	0.377233	0.00408383	7.49998e-10	0.000296805	34.1439
36	rs144018203	11	116916060	C	G	-0.191837	0.010652	0.0200496	1.10002e-21	0.000775666	89.274
37	rs35169799	11	64031241	T	C	-0.0485534	0.063323	0.00814674	2.5e-09	0.000279654	32.1703
38	rs964184	11	116648917	C	G	0.136188	0.867233	0.00583695	2.09894e-120	0.00427104	493.294
39	rs1047964	11	117156893	T	G	0.17031	0.010066	0.0201508	2.90001e-17	0.000578061	66.5177
40	rs1546224	12	63696548	T	C	-0.0236674	0.308641	0.00429622	3.59998e-08	0.00023905	27.4983
41	rs73412716	12	112545197	T	G	0.0526186	0.069268	0.0079499	3.59998e-11	0.000356998	41.0709
42	rs10773049	12	124506631	C	T	0.022457	0.393124	0.00405767	3.09999e-08	0.000240637	27.6809
43	rs473224	15	58737341	G	T	0.0600834	0.853934	0.00567866	3.69999e-26	0.00090056	103.661
44	rs139974673	15	44027885	C	T	-0.138506	0.025916	0.0124863	1.39991e-28	0.000968571	111.498
45	rs7402939	15	99183876	C	T	-0.023501	0.623528	0.00413068	1.29999e-08	0.000259293	29.8275
46	rs261290	15	58678720	C	T	0.0617512	0.654648	0.00417436	1.59993e-49	0.00172421	198.634
47	rs11508026	16	56999328	T	C	0.027324	0.432471	0.00401029	9.49948e-12	0.000366491	42.1634
48	rs111351217	17	41163974	A	G	-0.0497368	0.052245	0.00903706	3.69999e-08	0.000244978	28.1803
49	rs72836561	17	41926126	T	C	-0.0837853	0.031481	0.011342	1.50003e-13	0.000428077	49.2517
50	rs1801689	17	64210580	C	A	0.0641739	0.03052	0.0115152	2.5e-08	0.000243708	28.0343
51	rs9908820	17	73408819	G	A	-0.0279066	0.729127	0.00446315	4e-10	0.000307619	35.3883
52	rs58489806	19	19456917	T	C	0.070387	0.086416	0.00707508	2.60016e-23	0.000782272	90.0348
53	rs56290633	19	45401783	C	T	-0.0299572	0.53952	0.00428295	2.70023e-12	0.000445914	51.3047
54	rs499765	19	49266390	G	C	0.0255461	0.338912	0.00422799	1.5e-09	0.000292432	33.6407
55	rs116843064	19	8429323	A	G	0.183791	0.01986	0.0142031	2.70023e-38	0.00131506	151.436
56	rs1065853	19	45413233	T	G	-0.149197	0.080578	0.00730619	1.10002e-92	0.00329823	380.565
57	rs6073958	20	44551855	C	T	-0.0474619	0.198745	0.00497167	1.29987e-21	0.000717443	82.568
Abbreviations: eaf=Effect allele frequency; se=standard error

## Sheet: Table 9
Table 9: Characteristics of SNPs used as instrumental variables for LA/TFA ratio
	SNP	chr.exposure	pos.exposure	effect_allele.exposure	other_allele.exposure	beta.exposure	eaf.exposure	se.exposure	pval.exposure	r2	F
1	rs2843126	1	2316315	G	A	0.0235361	0.51824	0.00398166	3.40001e-09	0.000276605	31.8195
2	rs58365744	1	171128038	C	A	-0.0266933	0.218557	0.00482485	3.2e-08	0.000243387	27.9972
3	rs6683445	1	16368403	A	C	-0.0241725	0.532311	0.00400692	1.6e-09	0.000290935	33.4684
4	rs4299376	2	44072576	T	G	-0.0276487	0.676282	0.00426143	8.69961e-11	0.000334714	38.5064
5	rs13389219	2	165528876	T	C	0.028269	0.392574	0.00407511	4.00037e-12	0.000381124	43.8474
6	rs1260326	2	27730940	C	T	0.0815217	0.604008	0.00406648	2.09991e-89	0.00317911	366.776
7	rs78058190	2	219699999	A	G	-0.0619842	0.050111	0.0102992	1.79999e-09	0.000365761	42.0794
8	rs2972143	2	227116365	G	A	-0.0278975	0.645871	0.0041516	1.80011e-11	0.000356015	40.9577
9	rs13179413	5	55868097	T	C	-0.0293835	0.2853	0.00448985	6.00067e-11	0.000352097	40.5069
10	rs17244834	5	74642848	T	A	0.0329164	0.373899	0.00411341	1.20005e-15	0.000507287	58.3696
11	rs115740542	6	26123502	C	T	-0.0445895	0.073589	0.00765752	5.80003e-09	0.000271089	31.1848
12	rs199607859	6	139835418	T	G	0.0253238	0.594528	0.00406719	4.79999e-10	0.000309187	35.5687
13	rs10806735	6	161105260	C	G	0.0352673	0.695764	0.00436424	6.4003e-16	0.000526559	60.5883
14	rs2180725	6	11025420	C	T	-0.0264252	0.231539	0.00472321	2.19999e-08	0.000248492	28.5847
15	rs34062580	7	73033559	A	G	0.066051	0.130299	0.00591377	5.79963e-29	0.00098878	113.826
16	rs56001710	7	25983400	T	A	0.0322458	0.58059	0.00415707	8.69961e-15	0.000506389	58.2663
17	rs28601761	8	126500031	G	C	0.0663019	0.420103	0.00407971	2.19989e-59	0.00214185	246.85
18	rs7819706	8	19844415	G	A	0.0675482	0.118288	0.00615627	5.19996e-28	0.000951755	109.56
19	rs1441759	8	19865563	C	G	-0.107892	0.015552	0.016463	5.60015e-11	0.000356441	41.0067
20	rs2576362	9	86572575	T	G	0.0270562	0.254621	0.00457308	3.29997e-09	0.000277866	31.9646
21	rs115478735	9	136149711	T	A	0.0321528	0.183303	0.00514667	4.20001e-10	0.000309527	35.6078
22	rs10733306	9	16048248	T	C	0.0251941	0.460028	0.00402274	3.79997e-10	0.000315343	36.2771
23	rs174567	11	61593005	G	A	0.186379	0.348291	0.00416279	1e-200	0.0157696	1842.62
24	rs964184	11	116648917	C	G	0.044138	0.867233	0.00585879	4.90004e-14	0.000448623	51.6166
25	rs11030088	11	27646247	A	G	-0.0309971	0.251146	0.00459358	1.50003e-11	0.000361406	41.5782
26	rs141144647	11	61153501	A	G	0.0963654	0.014015	0.0174444	3.29997e-08	0.000256647	29.523
28	rs7118569	11	75526482	G	C	0.0482089	0.090218	0.00693918	3.69999e-12	0.000381518	43.8928
29	rs73412716	12	112545197	T	G	0.0545033	0.069268	0.00798855	8.9002e-12	0.00038303	44.0669
30	rs147233090	15	44028047	T	C	-0.10949	0.024584	0.0129371	2.60016e-17	0.000574938	66.1583
31	rs34620476	16	56996649	A	C	0.0306969	0.43221	0.00402018	2.19989e-14	0.000462489	53.2127
32	rs4074872	16	15117299	A	G	0.0317944	0.234328	0.00505147	3.09999e-10	0.000362742	41.732
33	rs1809237	17	21241854	C	T	0.0254505	0.451133	0.00411824	6.4e-10	0.00032077	36.9017
34	rs9908820	17	73408819	G	A	-0.0254012	0.729127	0.0044846	1.5e-08	0.000254863	29.3178
35	rs116843064	19	8429323	A	G	0.114824	0.01986	0.014272	8.60003e-16	0.00051329	59.0607
36	rs2927468	19	45357939	G	A	0.0235598	0.52329	0.00403511	5.30005e-09	0.00027693	31.8569
37	rs1065853	19	45413233	T	G	-0.185561	0.080578	0.00734163	5.99791e-141	0.00510193	589.752
38	rs58489806	19	19456917	T	C	0.0407904	0.086416	0.0071094	9.59997e-09	0.000262717	30.2215
39	rs4810479	20	44545048	T	C	0.0386953	0.750178	0.00459733	3.90032e-17	0.000561231	64.58
40	rs2835028	21	36972695	C	A	0.0236974	0.411897	0.00404689	4.70002e-09	0.000272065	31.2971
41	rs738408	22	44324730	T	C	0.035356	0.216534	0.00483108	2.49977e-13	0.000424133	48.7977
Abbreviations: eaf=Effect allele frequency; se=standard error

## Sheet: Table 10
Table 10: MR estimates of the effect of birth weight on outcomes.
Exposure	Outcome	MR
		Method	nSNP	β	SE	p	p-adjusted	OR	95%CI
Birth Weight	T2DM	Inverse variance weighted	10	-1.113	0.234931	2.18e-06	1.22e-05	0.32873	0.207-0.521
		MR Egger	10	-1.349	0.638464	0.068	0.0927273	0.259404	0.074-0.907
		Weighted median	10	-0.861	0.172015	5.59e-07	4.1925e-06	0.422766	0.302-0.592
		Simple mode	10	-0.826	0.20773	0.003	0.006	0.437845	0.291-0.658
		Weighted mode	10	-0.761	0.179012	0.002	0.00428571	0.467015	0.329-0.663
		Robust adjusted profile score	10	-0.764	0.218214	0.000465	0.001395	0.465888	0.304-0.715
	Fasting glucose	Inverse variance weighted	126	-0.061	0.0151012	4.9e-05	0.00018375	0.940525	0.913-0.969
		MR Egger	126	-0.101	0.0478631	0.037	0.0555	0.903953	0.823-0.993
		Weighted median	126	-0.047	0.0134085	0.000442431	0.001395	0.953983	0.929-0.979
		Simple mode	126	-0.025	0.0335897	0.452	0.5424	0.975001	0.913-1.041
		Weighted mode	126	-0.042	0.0273351	0.126	0.1575	0.958819	0.909-1.012
		Robust adjusted profile score	126	-0.043	0.0132247	0.001	0.0025	0.958158	0.934-0.983
	Fasting insulin	Inverse variance weighted	138	-0.08	0.0142432	2.22e-08	2.22e-07	0.923413	0.898-0.950
		MR Egger	138	-0.084	0.0449132	0.064	0.0914286	0.919683	0.842-1.004
		Weighted median	138	-0.092	0.0159131	7.99e-09	1.1985e-07	0.912289	0.884-0.941
		Simple mode	138	-0.112	0.0453164	0.015	0.025	0.893962	0.818-0.977
		Weighted mode	138	-0.115	0.035334	0.001	0.0025	0.891566	0.832-0.955
		Robust adjusted profile score	138	-0.085	0.0138454	8.53e-10	2.559e-08	0.918569	0.894-0.944
	HbA1c	Inverse variance weighted	104	-0.149	0.0546022	0.006	0.0105882	0.861543	0.774-0.959
		MR Egger	104	-0.466	0.167465	0.006	0.0105882	0.627353	0.452-0.871
		Weighted median	104	-0.038	0.0532024	0.478	0.544286	0.962939	0.868-1.069
		Simple mode	104	-0.081	0.132754	0.545	0.563793	0.922456	0.711-1.197
		Weighted mode	104	-0.026	0.0980998	0.794	0.794	0.974693	0.804-1.181
		Robust adjusted profile score	104	-0.106	0.0494141	0.032	0.0505263	0.899541	0.817-0.991
	Two-hour glucose	Inverse variance weighted	139	-0.25	0.0562494	8.86e-06	3.79714e-05	0.77885	0.698-0.870
		MR Egger	139	-0.308	0.173619	0.078	0.101739	0.734928	0.523-1.033
		Weighted median	139	-0.199	0.0635734	0.002	0.00428571	0.81927	0.723-0.928
		Simple mode	139	-0.125	0.188404	0.508	0.544286	0.882364	0.610-1.276
		Weighted mode	139	-0.145	0.21681	0.504	0.544286	0.864837	0.565-1.323
		Robust adjusted profile score	139	-0.243	0.0516676	2.44e-06	1.22e-05	0.783882	0.708-0.867
Abbreviations: SE=standard error; OR=odds ratio; CI=confidence interval

[truncated: 6 more sheets: Table 11, Table 12, Table 13, Table 14, Table 15, Table 16]
